# Supplementary material for: H3K27M induces defective chromatin spread of PRC2-mediated repressive H3K27me2/me3 and is essential for glioma tumorigenesis
Source: Nat Commun. 2019 Mar 19;10:1262. doi: 10.1038/s41467-019-09140-x (PMC6425035; doi:10.1038/s41467-019-09140-x)
Supplement: Supplementary file 4 — Source Data [file 41467_2019_9140_MOESM4_ESM.xlsx]

## Sheet: Figure 1
	Figure 1a - Mass spectrometry data for H3K27me marks in primary GBM cell lines
		H3.1/2 H3K27me0	H3.1/2 H3K27me1	H3.1/2 H3K27me2	H3.1/2 H3K27me3		H3.3 H3K27me0	H3.3 H3K27me0	H3.3 H3K27me2	H3.3 H3K27me3
	K27M cell1 rep1	0.532393	0.249003	0.191703	0.026901		0.599164	0.283748	0.096356	0.020732
	K27M cell1 rep2	0.544191	0.231028	0.201296	0.023485		0.661521	0.206206	0.112712	0.019561
	K27M cell1 rep3	0.529826	0.240785	0.198765	0.030624		0.634674	0.238415	0.109575	0.017336
	K27M cell2 rep1	0.568488	0.239939	0.176874	0.014699		0.659648	0.223222	0.107794	0.009336
	K27M cell2 rep2	0.528749	0.261332	0.194494	0.015425		0.535531	0.32349	0.128539	0.01244
	K27M cell2 rep3	0.560725	0.230567	0.194077	0.014631		0.64064	0.233491	0.116388	0.009481
	K27M cell3 rep1	0.557236	0.240913	0.184226	0.017625		0.681932	0.211117	0.090944	0.016007
	K27M cell3 rep2	0.581124	0.248326	0.157331	0.013219		0.605316	0.282813	0.103609	0.008262
	K27M cell3 rep3	0.611812	0.217813	0.158345	0.01203		0.640774	0.248789	0.104059	0.006378
	WT cell1 rep1	0.152095	0.138469	0.417054	0.292382		0.238445	0.237326	0.275141	0.249088
	WT cell1 rep2	0.165128	0.122351	0.423484	0.289037		0.236582	0.203604	0.329489	0.230325
	WT cell1 rep3	0.150094	0.131257	0.434772	0.283877		0.226461	0.202397	0.310875	0.260267
	WT cell2 rep1	0.231481	0.199554	0.401563	0.167402		0.287066	0.31036	0.272563	0.130011
	WT cell2 rep2	0.17697	0.19837	0.427609	0.197051		0.257013	0.33005	0.298154	0.114783
	WT cell2 rep3	0.209314	0.22245	0.393258	0.174978		0.246162	0.293122	0.336837	0.123879
	WT cell3 rep1	0.138298	0.116448	0.493555	0.251699		0.251535	0.166196	0.410286	0.171983
	WT cell3 rep2	0.106563	0.124549	0.510678	0.25821		0.229978	0.197488	0.339706	0.232828
	WT cell3 rep3	0.141771	0.132572	0.456132	0.269525		0.198052	0.187642	0.381907	0.232399
	Figure 1d - H3K27me3 distribution and enrichment in different genomic compartments in primary GBM cell lines
		Top 1% 1kb bin scores
	BT245 (K27M)	10.262
	BT416 (K27M)	7.22935
	DIPGVI (K27M)	7.62645
	DIPGXIII (K27M)	9.79493
	HSJ019 (K27M)	10.9241
	G477 (WT)	2.10638
	pcGBM2 (WT)	1.63561
	H3K27me3 enrichment
		SUZ12 peaks	CGIs	Promoters
	BT245 (K27M)	0.19817	0.0674406	0.200881
	BT416 (K27M)	-	0.0656093	0.158924
	DIPGVI (K27M)	0.19171	0.0670717	0.174324
	DIPGXIII (K27M)	0.28966	0.0806945	0.208227
	HSJ019 (K27M)	-	0.0626472	0.168172
	G477 (WT)	0.00334596	0.00726447	0.0505557
	pcGBM2 (WT)	0.0196636	0.0111237	0.0656957

## Sheet: Figure 2
	Figure 2a - Mass spectrometry data for H3K27me2 and H3K27me3 in G477
		H3.1/2 H3K27me3	H3.3 H3K27me3	H3.1/2 H3K27me2	H3.3 H3K27me2
	G477 K27M rep1	0.010444	0.006459	0.107013	0.079358
	G477 K27M rep2	0.011368	0.001122	0.116773	0.091502
	G477 K27M rep3	0.013621	0.006038	0.124006	0.099576
	G477 K27R rep1	0.159331	0.1074	0.33466	0.326458
	G477 K27R rep2	0.153766	0.115508	0.333731	0.374694
	G477 K27R rep3	0.142521	0.084515	0.329581	0.208349
	Figure 2d - Mass spectrometry data for H3K27me2 and H3K27me3 in BT245
		H3.1/2 H3K27me3	H3.3 H3K27me3	H3.1/2 H3K27me2	H3.3 H3K27me2
	BT245-K27M rep1	0.026901	0.020732	0.191703	0.096356
	BT245-K27M rep2	0.023485	0.019561	0.201296	0.112712
	BT245-K27M rep3	0.030624	0.017336	0.198765	0.109575
	BT245-K27M-KO1 rep1	0.080255	0.062525	0.446872	0.344941
	BT245-K27M-KO1 rep2	0.107946	0.071128	0.333869	0.381406
	BT245-K27M-KO2 rep1	0.15491	0.14487	0.421345	0.351698
	BT245-K27M-KO2 rep2	0.125681	0.09962	0.325136	0.335463
	BT245-K27M-KO3	0.149854	0.105396	0.394162	0.426075
	BT245-K27M-KO4	0.174201	0.084013	0.388339	0.377564

## Sheet: Figure 3
	Figure 3d - H3K27me3 top 1% 1kb bin scores, EZH2-Y641N overexpression
	BT245	10.262
	BT245-EZH2-wt	9.16427
	BT245-EZH2-Y641N	7.65438
	BT245-K27M-KO	2.17
	Figure 3e - Proportion of H3K27me3 reads mapping to promoters and CGIs, EZH2-Y641N overexpression
		Promoter	CGI
	BT245	0.200881	0.0674406
	BT245-EZH2-wt	0.195078	0.0756924
	BT245-EZH2-Y641N	0.164001	0.0454201
	BT245-K27M-KO	0.0759142	0.0153051

## Sheet: Figure 5
	Figure 5a - Data for Kaplan Meier survival curves of BT245 and DIPGXIII
	Cell line	number of mice with tumors	survival days	number of mice that did not form tumors	survival days		Cell line	number of mice with tumors	survival days	number of mice that did not form tumors	survival days
	BT245 (K27M)	9 out of 18	279	9 out of 18	349		DIPGXIII parental (K27M)	3 out of 3	106	0 out of 3
			241		327				106
			190		327				145
			307		379		DIPGXIII clone C5 (K27M KO)	0 out of 3		3 out of 3	177
			313		379						177
			286		379						177
			306		328
			332		328
			251		328
	BT245 (K27M KO)	0 out of 19		19 out of 19	298
					347
					249
					371
					371
					322
					322
					322
					322
					219
					243
					382
					382
					382
					321
					321
					321
					321
					321

## Sheet: Figure S2
	Figure S2 - ChIP-Rx values for H3K27me3 in primary cell lines using two different antibodies
	CST #9733			Active Motif #61017
		Rx value			Rx value
	BT245	0.0429494		BT245	0.136537
	DIPGXIII	0.0561531		BT416	0.165139
	HSJ019	0.113414		DIPGVI	0.117263
	G477	0.66329		DIPGXIII	0.0932172
	pcGBM2	0.438163		HSJ019	0.249127
				HSJ031	0.209367
				G477	1.35032
				pcGBM2	1.47419

## Sheet: Figure S4
	Figure S4a - SUZ12 top 1% 1kb bin scores
	BT245	3.7836
	DIPGVI	4.11766
	DIPGXIII	4.39126
	G477	1.57277
	pcGBM2	2.07307

## Sheet: Figure S7
	Figure S7a - Proportion of H3K27me3 reads mapping to promoters, gene bodies or intergenic space
		BT245	BT416	DIPGVI	DIPGXIII	HSJ019	pcGBM2	G477
	Promoter	0.200881	0.158924	0.174324	0.208227	0.168172	0.0656957	0.0505557
	Intergenic	0.358151	0.423741	0.406708	0.337181	0.403486	0.540167	0.54895
	Genic	0.440968	0.417334	0.418968	0.454592	0.428342	0.394137	0.400494

## Sheet: Figure S8
	Figure S8b						Figure S8c - ChIP-Rx values for H3K27me3 in HEK293T
							HEK293T-K27M	0.0437675
							HEK293T	0.628553
							Figure S8e - H3K27me3 top 1% 1kb bin scores in HEK293T
							HEK293T-K27M	4.20716
							HEK293T	2.27451
							Figure S8f - Proportion of H3K27me3 reads mapping to promoters and CGIs in HEK293T
								Promoter	CGI
							HEK293T-K27M	0.0442732	0.00605296
							HEK293T	0.0411014	0.00444042

## Sheet: Figure S9
	Figure S9a										Figure S9b - ChIP-Rx values for H3K27me3 in G477
											G477-K27M	0.0401034
											G477-K27R	0.959517
											Figure S9c - H3K27me3 top 1% 1kb bin scores in G477
											G477-K27M	5.98016
											G477-K27R	1.41319
											Figure S9d - Proportion of H3K27me3 reads mapping to promoters and CGIs in G477
												Promoter	CGI
											G477-K27M	0.0768083	0.0192421
											G477-K27R	0.036493	0.0040992

## Sheet: Figure S10
Figure S10b															Figure S10c - ChIP-Rx values for H3K27me3 in BT245
						Overview of gating strategy for CRISPR knockout of K27M in BT245 and DIPG-XIII with the plasmid px458v2									BT245-K27M	0.102467
															BT245-K27M-KO1	0.660541
															BT245-K27M-KO2	0.697082
															Figure S10d - H3K27me3 top 1% 1kb bin scores in BT245
															BT245-K27M	5.51
															BT245-K27M-KO1	2.17
															BT245-K27M-KO2	2.82
															Figure S10e - Proportion of H3K27me3 reads mapping to promoters and CGIs in BT245
																Promoter	CGI
															BT245-K27M rep1	0.200881	0.0674406
															BT245-K27M rep2	0.13092	0.0426555
															BT245-K27M-KO1	0.0759142	0.0153051
															BT245-K27M-KO2	0.0994362	0.0236777

[truncated: 7 more sheets: Figure S11, Figure S13, Figure S16, Figure S17, Figure S18, Figure S19, Figure S20]
